# Supplementary material for: Involvement of Abscisic Acid in Transition of Pea (Pisum sativum L.) Seeds from Germination to Post-Germination Stages
Source: Plants (Basel). 2024 Jan 11;13(2):206. doi: 10.3390/plants13020206 (PMC10819913; doi:10.3390/plants13020206)
Supplement: Supplementary file 1 [file plants-13-00206-s001.zip]

Archive with 2 entries (2 files):
- Supplementary_Figures S1-S5.pdf
- Supplement_Tables S1-S4.xlsx
